# Supplementary material for: Association between serum aluminum levels and cardiothoracic ratio in patients on chronic hemodialysis
Source: PLoS One. 2017 Dec 20;12(12):e0190008. doi: 10.1371/journal.pone.0190008 (PMC5738104; doi:10.1371/journal.pone.0190008)
Supplement: S1 Dataset — (XLSX) [file pone.0190008.s001.xlsx]

## Sheet: 復原_工作表1
Newid	Sex	Age	Hdtime (y)	CVD	DM	smoking	BMI	SBP	DBP	Albumin	TC	TG	Hbc	TSAT	Al	iCa	P	KtV	iPTH	CTR (%)
1	1	52	1.92	0	1	NULL	27.3438	140	80	4.4	156	321	11.3	34.69	5.8	4.59	4.8	1.18	93.78	38
2	1	61	3.11789	0	0	0	24.2215	134	78	4.1	203	187	10.4	32.73	2.6	3.53	5.2	1.61	94.39	42
3	0	76	1.00971	0	0	0	25.5367	181	89	4	125	125	11.2	49.23	3.9	5.53	2.9	1.37	7.93	49
4	1	65	1.09	1	1	0	30.8112	168	89	4.3	239	506	12.2	38.23	4.1	4.43	5.1	1.03	196.34	41
5	1	65	2.62	1	1	0	22.0386	136	64	3.4	288	503	10.4	19.33	29.3	4.43	4.9	1.23	145.88	56
6	0	81	1.45	0	1	0	18.2222	159	72	4.3	194	166	10.4	24.11	3.6	4.77	3.4	1.27	64.08	64
7	0	37	0.895978	0	0	0	27.968	156	103	4.3	132	178	8.9	15.12	4.4	3.58	9.3	1.17	92.77	46
8	1	56	1.84	0	1	1	31.0979	139	72	4.6	143	126	11.4	25	5.7	5.19	7.3	0.9	184.76	48
9	0	46	11.2483	0	0	0	17.4818	163	86	4.5	167	88	9.2	19.47	1.6	3.4	4.5	2.1	43.99	41
10	1	39	0.818308	0	0	1	26.9274	215	133	4.5	175	98	11.5	50.63	6.9	4.35	7.1	1.19	81.99	45
11	1	67	2.28	1	1	0	22.913	152	77	3.1	113	84	9.4	33.07	6.4	4.71	3.9	1.39	295.41	59
12	0	68	3.93897	0	1	0	24.2188	195	74	4.1	134	130	10.1	31.48	9.3	4.59	4.8	1.72	9.78	52
13	1	27	0.787795	0	0	0	28.7197	169	99	4.7	150	254	10	41.08	2.2	4.94	7.4	1.47	100.77	42
14	0	51	5.89459	1	1	0	21.875	127	56	3.9	274	236	8.2	28.86	5	5.19	4	1.58	13.55	49
15	0	48	2.41	0	0	NULL	25.3333	140	80	3.5	174	78	8.8	23.69	8.6	5	5.9	1.39	111.19	43
16	1	77	4.25243	0	0	0	25.711	152	83	4.3	179	219	10	37.45	3.5	5.08	4.2	1.71	53.39	47
17	0	55	3.7337	0	1	0	35.1562	153	86	4.1	237	219	8.8	20.16	3.1	4.34	5.7	1.46	73.57	51
18	0	83	4.38835	1	0	0	26.4381	100	55	4.3	128	151	10	39.86	3.4	4.79	3.7	1.75	27.49	53
19	0	64	6.0111	0	1	0	20.83	173	71	4.4	221	215	9.2	26.14	4	4.91	5.5	1.7	11.17	53
20	0	57	26.5326	1	0	0	23.8281	118	72	4.3	129	70	9.2	32.99	4.2	5.69	4.4	1.9	13.46	50
21	0	61	12.3412	1	0	0	22.2063	116	65	4.6	182	109	11.6	33.7	8.1	4.73	7.8	1.77	159.58	41
22	1	46	3.81692	0	1	1	27.1267	138	84	5	139	296	9.6	38.54	1.2	5.03	6.4	1.42	19.53	47
23	1	76	2.69	1	1	1	25.2826	170	78	3.9	155	88	11.5	31.55	7.5	5.02	4.3	1.2	143.72	61
24	1	66	0.82	1	1	1	23.2434	178	78	4.1	241	397	11.1	47.18	2.5	4.94	5.5	1.33	45.31	54
25	0	89	2.73	0	0	0	20	130	80	3.3	139	171	10.9	33.19	2.5	4.71	4.7	1.47	35.53	53
26	0	56	2.81276	0	0	0	19.8178	171	88	4.3	158	51	10	68.66	2.5	4.53	5.5	1.85	19.8	41
27	1	55	9.00971	1	0	1	26.1066	107	64	4.7	228	270	9.7	21.05	3.2	5.41	5.3	1.54	200.04	56
28	0	53	3.96949	0	0	0	24.0344	112	62	4.4	133	54	11.7	35.29	3.3	4.83	6.3	1.59	81.64	46
29	0	71	1.82247	0	0	0	23.3377	119	70	4.1	125	113	8.7	43.01	4.3	5.37	3.5	1.69	55.8	50
30	0	52	3.81137	0	1	0	20.83	181	75	4.3	162	154	9.2	27.47	6.2	4.66	4.8	1.78	42.66	53
31	1	67	1.97	0	0	0	21.9671	146	71	3.8	150	68	9.9	36.11	6.6	4.32	4.7	1.28	384.21	39
32	1	74	11.0264	0	0	1	24.5675	141	74	4.5	128	188	14.2	43.01	7.7	4.85	3.2	1.51	209.5	42
33	1	67	4.9792	0	0	0	25.0657	122	59	4.3	191	153	10	31	11.8	4.32	6.1	1.48	98.82	52
34	1	77	3.90291	0	1	0	21.3039	194	78	4.2	162	176	10.3	38.96	3.4	4.49	5.9	1.54	16.91	49
35	1	61	1.95	0	0	0	24.1672	180	110	4.2	188	142	10.6	42.79	4	5.37	4.8	1.21	31.76	49
36	0	71	4.85437	0	0	0	28.2682	105	53	4.7	196	61	10.7	36.67	4.1	5.95	3.4	1.7	29.15	49
37	1	47	2.79612	0	0	0	22.1453	159	88	4.6	173	202	10.6	45.89	1.2	4.56	5.9	1.77	32.14	39
38	0	69	14.3162	0	0	0	17.3484	141	93	4.3	180	119	9.7	27.85	2	3.71	3.8	2.02	34.55	51
39	0	56	1.8724	0	1	0	17.7096	233	105	4.6	123	111	10.7	57.81	2.7	4.48	6	1.77	172.28	48
40	1	38	0.815534	0	0	1	22.1003	183	105	4.6	169	64	10.3	31.49	2.8	4.14	4.7	1.67	194.2	49
41	1	56	2.21	0	1	1	26.1066	198	92	3.9	191	79	10.9	30.52	4.3	4.83	4.7	0.88	65.13	40
42	1	67	12.2053	0	0	1	19.1327	137	67	4.4	168	92	9.6	27.93	5.5	5.21	4.1	1.54	22.14	52
43	1	76	3.67545	0	0	0	25.2092	118	55	4.2	165	96	10.1	34.52	6	4.56	5.1	1.57	78.15	55
44	0	23	12.6824	0	0	0	19.7239	174	109	4.7	142	63	11.1	40.86	8.5	5.2	5.2	1.96	60.46	54
45	0	68	5.08738	0	0	0	21.6441	172	85	4.3	197	191	9.7	31.84	4	4.58	5.6	2.06	202.58	58
46	0	73	15.5562	0	0	0	21.2279	123	74	4	131	78	12	58.43	4.2	5.16	5.9	1.89	183.97	50
47	1	50	4.34397	0	1	0	20.4152	154	79	4.5	200	229	11.9	40.24	1.7	4.48	8.1	1.55	127.09	40
48	0	78	1.04	0	0	0	25.3333	126	76	4	158	356	11	33.19	3.3	4.63	4.2	1.31	41.82	45
49	1	68	2.01	0	0	1	26.1412	162	68	4.2	195	210	11.3	78.08	4.4	5.06	3.7	1.1	27.96	47
50	0	67	0.76	0	0	0	22.6562	116	51	4.1	194	130	11.1	19.11	5.6	5.18	5.2	1.23	40.19	47
51	1	61	3.28433	0	1	0	28.3737	176	86	4.2	170	234	10.4	35.23	15.2	4.86	5.5	1.63	16.59	50
52	1	45	1.97781	0	1	0	21.1073	154	80	4.3	202	186	10.6	34.54	19.5	5.74	5.2	1.43	18.95	54
53	1	40	3.41193	0	0	1	25.2595	170	103	4.2	228	457	10.9	58.33	2.1	4.04	3	1.63	89.94	42
54	1	73	6.62	1	1	0	24.5089	142	63	2.1	102	109	10.8	97.74	2.5	4.71	2.3	1.25	57.34	42
55	0	74	6.71567	0	0	0	18.7305	154	88	3.8	178	382	11	38.76	4.1	4.71	5.7	1.67	79.8	48
56	0	75	0.768377	0	0	0	17.6898	125	74	4.1	138	32	10.6	60.98	4.2	4.87	5	1.88	66.37	40
57	0	54	8.97	0	0	0	20.1853	132	74	4.8	271	417	11.6	32.24	4.6	5.44	6.8	1.54	33.14	50
58	1	47	1.84189	0	0	0	19.0311	125	75	4.3	171	109	9.9	36.4	5.099	4.62	4	1.75	138.65	43
59	1	59	3.7337	0	0	0	18.8092	158	85	4.6	232	189	11.6	53.85	6.4	4.31	5.8	1.2	358.79	45
60	1	55	12.1359	1	1	1	24.093	160	92	3.8	184	387	12.3	30.95	11.7	4.03	3.9	1.61	50.03	51
61	0	67	2.09154	1	1	0	22.3478	125	51	4.7	266	133	10.3	27.38	18.3	4.23	4.6	1.44	87.93	52
62	1	27	7.65881	0	0	0	21.4692	154	78	4.6	127	142	11	41.96	1	4.64	5.5	1.54	82.6	34
63	1	51	0.76	0	0	NULL	29.4023	140	80	4.6	165	245	10.5	25.09	2.5	4.41	5.5	1.06	192.06	39
64	1	61	2.47157	0	1	0	18.75	150	57	4.8	192	83	11.3	23.79	4	5.12	4.9	1.39	21.72	53
65	1	76	1.02635	0	0	0	24.2215	138	64	3.5	150	187	9.8	20.1	5.3	4.73	2.9	1.65	70.17	63
66	1	76	1.87	0	0	0	29.5858	157	90	3.6	179	72	10.1	33.5	5.7	6.02	7.2	1.34	17.68	52
67	1	58	1.92	1	1	NULL	NULL	196	119	4.2	147	256	10.8	37.22	5.8	4.28	4.6	1.25	198.16	40
68	0	59	2.40777	0	1	0	25.2363	188	68	4.3	186	426	9.5	21.66	7	4.93	4.1	1.61	268.67	51
69	1	64	5.69	0	0	0	21.2585	140	86	3.9	119	34	8.4	20.99	9.2	4.01	5.6	1.3	183.12	65
70	0	80	8.69071	0	0	0	22.0604	104	59	4.1	267	393	10.5	35.12	14.2	4.29	4.5	1.57	160.79	53
71	1	61	3.1706	0	1	0	29.7284	204	95	4.3	185	261	11.1	42.42	1.2	4.81	4.2	1.56	46.8	50
72	1	50	0.957004	0	1	0	19.1001	83	58	4.5	196	111	11.2	43.93	1.7	3.91	3.7	1.54	70.44	44
73	1	69	1.64	1	1	0	25.8478	120	80	3.9	185	151	11.8	28.08	2.8	4.53	4.7	1.35	85.6	45
74	0	59	12.4938	0	0	0	26.1719	130	65	3.8	192	67	9.7	23.96	3.1	4.87	3.8	1.67	48	47
75	1	87	13.8114	0	0	0	19.433	164	88	4.5	201	140	10.4	39.18	3.5	4.55	4.1	1.52	73.89	54
76	0	54	14.3967	0	0	0	21.7193	157	88	4.2	183	162	10.6	35.44	5	5	5.1	1.84	111.62	39
77	0	64	22.025	0	0	0	19.1467	103	72	4.2	163	47	9.8	44	12	5.39	3.8	2.06	85.75	47
78	1	55	1.04	0	1	1	23.6652	188	86	4	223	171	11.2	36.25	2.9	4.72	5.2	1.01	40.02	43
79	1	47	1.14	0	0	1	20.5986	150	102	4.4	180	161	10.9	28.62	3	4.25	6.7	1.26	231.78	39
80	1	55	6.83	0	0	0	21.313	140	80	3.1	180	83	7.5	12.2	4.4	5.13	4.8	1.48	371.89	52
81	0	49	5.3	0	0	0	26.398	206	105	4.2	262	653	9.3	32.09	7.9	4.62	5.1	1.75	117.22	50
82	1	65	4.88766	0	1	1	23.8751	147	87	4.4	291	336	10.7	36.04	1.4	4.02	4.8	1.39	288	49
83	0	63	1.83079	0	0	0	17.5146	196	108	4.2	141	53	11.5	23.57	3	4.23	4.4	1.96	145.14	48
84	0	95	0.56	1	0	0	14.6092	160	69	3	148	47	10.1	23.16	3.9	3.72	3.7	1.55	422.49	59
85	0	67	5.07906	0	1	0	31.6337	143	80	3	67	296	8.2	19.25	5.6	4.38	4.7	1.72	56.54	52
86	1	67	7.17892	1	1	0	17.3611	158	94	3.9	174	148	10.6	60.54	6.9	4.28	4.8	1.58	41.93	46
87	0	23	12.7656	0	0	0	22.4323	94	54	4.4	152	108	9.1	27.92	8.6	4.79	5.4	1.68	37.59	37
88	1	74	1.75867	1	1	0	20.8117	88	55	3.5	218	139	9.9	52.73	9.8	4.25	7.7	1.59	109.67	39
89	0	84	1.2	0	1	0	27.9421	122	63	3.7	182	175	10.8	35.9	2.5	4.73	5.1	1.4	22.56	53
90	0	34	3.76	0	0	0	36.4938	154	113	4	210	222	10.3	34.47	2.5	4.68	5.1	1.22	174.48	44
91	0	81	4.5	1	0	0	22.3703	99	50	3.5	137	192	9.2	29.05	3.3	5	4.4	1.5	18.43	59
92	1	80	1.47	1	1	0	27.4714	106	53	3.5	98	159	10.5	23.9	4.3	4.15	4.9	1.29	19.42	53
93	1	67	3.39251	0	1	0	22.6562	139	78	4.6	188	134	14.1	31.17	4.6	4.55	3.6	1.62	44.43	63
94	1	74	5.85021	0	1	1	23.0469	111	67	4.3	134	171	10.4	44.55	4.6	5.15	5.2	1.7	20.96	45
95	1	67	0.651872	0	1	1	20.4152	186	85	4	110	100	9.5	19.75	4.8	4.73	3.6	1.33	23.38	40
96	0	74	8.49376	0	0	0	25.8065	141	72	4.1	195	189	10.6	35.58	5.6	4.47	3.8	1.84	52.65	50
97	0	49	1.54	1	1	0	34.4132	214	102	3.9	264	203	9.3	21.99	7.3	4.45	8.2	1.16	581.12	49
98	0	62	5.54508	0	1	0	25.3906	150	75	3.9	166	90	10.4	42.33	8.1	5.41	4.9	1.72	62.98	47
99	1	74	1.67	0	1	0	25.7117	143	71	3.7	133	89	10.9	53.1	2.5	4.4	4.3	1.17	247.2	52
100	1	72	2.32	1	1	1	20.202	141	55	4	172	130	11.1	46.29	3.4	4.9	4.5	1.25	122.02	46
101	1	56	0.973648	0	0	0	20.898	130	77	4.6	277	790	11.1	32.31	3.4	4.4	6.4	1.37	93.63	42
102	1	80	1.44	1	0	0	31.2295	122	53	3.9	162	266	11.8	31.55	4	4.13	6.3	1.44	98.23	48
103	0	61	0.940361	1	0	1	33.4252	162	82	4.4	233	449	9.6	16.79	4.1	4.97	4.5	1.19	4.9	52
104	1	59	2.93	0	1	1	22.4913	158	82	3.4	179	323	9.8	49.76	5.9	4.52	6.7	1.3	241.98	40
105	1	86	7.0957	1	0	1	23.0469	190	69	3.8	166	56	10.5	40.31	6.1	4.65	3.6	1.31	42.2	65
106	0	28	12.6796	0	0	0	22.4323	178	110	4.1	130	157	7.4	45.24	7.4	4.17	5.5	1.82	132.03	45
107	1	57	6.29	0	1	1	21.3068	141	71	3.4	173	47	9.9	62.73	9.2	5.27	6	1.24	10.17	45
108	1	61	9.2233	0	1	0	28.3848	172	77	4.5	157	79	10.6	17.31	20.4	5.03	4.7	1.51	115.43	58
109	0	69	1.05	0	0	0	22.2137	188	90	4.1	233	229	9	28.1	2.5	4.63	6.8	1.64	104.73	53
110	1	62	3.01	0	0	NULL	24.6094	143	62	4.2	183	79	10.6	22.98	3.6	5.69	6.4	1.47	343.26	46
111	1	47	3.71706	0	0	1	18.6453	184	99	4.2	135	57	11.2	34.67	4.8	4.39	7.9	1.42	63.56	53
112	1	28	9.97503	0	0	1	21.3039	205	127	4.9	129	128	15.2	13.67	5	3.85	8.2	1.36	100.35	40
113	1	62	1.78	1	1	0	24.9135	165	74	4.3	112	131	10.7	25.11	6	4.73	7	1.31	21.6	46
114	0	70	12.5132	0	0	1	21.9138	123	61	4.5	181	70	9.7	30.43	6.6	4.74	5.3	2.22	296.69	51
115	0	69	15.7642	1	0	0	18.3143	131	84	3.7	192	282	12.8	24.53	8.2	3.93	2.9	1.84	11.81	56
116	0	80	2.18	1	1	0	25.4767	104	45	3.5	151	153	10.2	20.95	11.8	4.14	9.6	1.44	286.81	53
117	1	56	4.29126	0	0	1	25.6489	194	101	4.7	176	211	10.6	41.74	1.3	4.4	4.8	1.52	24.34	41
118	0	67	1.95	1	1	0	20.7756	141	63	4	111	80	10.5	30.23	2.7	4.14	4.4	1.54	362.51	51
119	0	40	1.8613	0	0	0	16	174	98	4.8	198	68	11.1	44.31	2.9	4.59	5.2	1.68	140.14	45
120	1	65	10.2885	0	1	1	17.0392	236	115	4.1	241	73	10.5	35.06	3.6	4.76	4.9	1.93	27.71	46
121	0	60	11.62	0	0	0	25.8618	114	59	4	192	175	10.2	36.76	4.5	4.5	5.9	1.56	153.61	48
122	0	65	16.3773	0	0	0	24.9401	138	67	4	191	79	9.9	33.33	6.1	5.23	3.9	2.02	54.77	51
123	1	56	10.086	0	0	0	20.7612	227	108	3.9	150	43	9.5	35.35	6.2	5.54	4.4	1.39	447.19	47
124	0	64	3.75312	0	1	0	26.2222	151	71	4.2	171	115	10.2	26.02	16.2	4.57	6	1.72	35.42	50
125	0	63	6.10264	1	0	0	20.0288	183	74	4.1	145	58	9.9	41.82	1.5	4.55	4.4	1.87	130.07	40
126	0	68	0.871012	1	0	0	24.2188	93	52	4.3	190	309	7.3	27.21	3	4.09	5.9	1.49	209.11	51
127	1	62	7.46463	0	0	1	25.2595	197	97	4	182	72	10.7	26.23	3	5.44	4.9	1.46	515.65	48
128	0	58	5.09015	0	0	0	22.8624	108	65	4.3	155	75	10.6	48.83	5.6	5.62	6	1.77	522.97	48
129	0	69	8.47989	0	1	0	22.2222	99	56	4.2	233	178	10.8	24.42	6.6	4.98	5	1.77	65.17	57
130	0	69	4.51318	0	0	0	24.1415	158	88	4.5	328	151	10.9	52.63	16.2	5.18	3	1.52	20.59	52
131	0	48	7.7448	0	0	0	23.4375	112	75	4	238	82	9.2	23	2	4.61	5.6	1.87	87.07	38
132	1	53	2.39	1	1	1	27.6817	179	95	3.9	126	86	9.8	30.68	2.5	4.91	4.4	1.27	27.45	52
133	0	66	0.721221	0	0	0	18.8271	202	82	4.1	154	115	11.3	41.98	2.6	4.79	5.4	1.79	65.87	44
134	1	32	8.13592	0	0	0	24.2215	210	99	4.5	160	71	9.3	14.43	3	4.5	8.9	1.84	51.23	57
135	1	60	1.95	NULL	0	NULL	18.5911	149	84	4	163	93	10.9	51.42	4.1	4.28	4.5	1.48	397.06	47
136	1	86	1.86	0	0	0	17.6598	158	71	3.4	202	153	9	5.54	5.2	4.97	3.5	1.88	29.19	44
137	1	56	5.65049	0	0	0	27.7177	162	89	4.2	157	65	9.8	29.91	1.6	4.97	5.5	1.52	20.48	58
138	0	62	7.44799	0	0	0	22.2222	173	83	4.7	144	80	10.6	23.68	2.5	4.71	6	1.67	42.19	68
139	0	57	2.52427	0	0	0	23.1405	165	91	4.3	171	94	10	23.94	4.7	5.03	5.099	1.54	203.3	53
140	1	37	0.98	0	1	NULL	26.3958	165	85	4.5	185	767	12.6	26.77	5.1	4.91	7.4	1.29	196.46	39
141	0	55	2.74619	0	0	0	21.7778	153	90	4.1	186	110	11.8	43.07	6	3.99	4.4	1.63	135.05	52
142	0	69	2.54092	0	0	0	26.8923	125	75	4.4	264	128	10.6	24.61	7.2	6.34	5.4	1.35	277.26	53
143	1	37	1.5	0	1	0	31.4879	121	74	4.3	209	176	11.5	34.13	17.6	4.63	4.7	1.14	137.2	47
144	1	49	9.45354	1	0	1	27.6817	183	111	4.2	185	272	11.2	43.62	25.5	4.32	7.1	1.69	187.45	52
145	0	74	5.09847	0	1	0	23.7253	120	66	4.4	127	183	9.4	46.52	1.7	5.8	6	1.89	11.46	49
146	0	52	7.59223	0	0	0	20.5457	192	94	4.4	217	82	10	29.29	2.6	4.25	4.8	1.65	113.97	45
147	1	66	1.93	0	0	NULL	27.5482	146	79	4.2	167	138	12.2	33.89	3.3	4.69	4.5	1.31	45.14	42
148	1	29	0.646325	0	0	0	21.1073	190	100	4.9	162	91	10.4	42.18	4.1	4.37	5.6	1.34	72.2	42
149	1	76	1.67	0	0	1	26.6749	176	52	3.9	231	622	10.9	28.28	5.4	4.58	5.1	1.44	62.35	47
150	0	74	7.45076	0	0	0	22.2222	125	66	4.3	149	117	11.3	76.1	8.7	4.5	6.3	1.62	41.12	44
151	1	82	2.70458	1	1	0	23.03	184	80	4.2	130	82	9.2	19.57	2.9	4.35	4.3	1.45	67.37	62
152	1	73	7.56449	0	0	1	17.6898	112	56	4.4	137	77	10.3	41.29	4.1	4.45	4.2	1.83	50.83	44
153	0	58	1.73	0	0	0	26.079	170	83	3.9	157	200	11.2	31.72	4.7	4.62	4.6	1.37	139.39	48
154	0	71	0.779473	1	0	0	21.3593	173	94	3.9	129	78	9.8	53.29	5.2	3.59	7	2.44	129.25	48
155	0	69	7.66436	0	0	0	17.0656	175	83	4.5	189	54	11.1	37.63	7.8	5.32	6.3	1.85	55.37	57
156	1	62	14.7878	0	1	1	24.6094	126	74	4.1	186	294	12.6	22.63	9.8	4.59	4.3	1.48	55.18	47
157	1	59	12.0693	1	1	0	25.3906	168	89	4.4	149	132	9.8	19.91	24.5	4.91	6.5	1.73	99.69	64
158	1	62	4.17198	1	1	0	17.2635	156	86	3.7	129	46	11.3	35.2	1.4	5.52	2.7	1.54	6.62	40
159	0	49	0.793343	0	0	0	17.1875	154	88	4.4	175	133	9.5	27.8	1.8	3.9	5.7	1.88	144.36	41
160	1	80	3.80583	0	0	1	22.6562	152	69	3.8	125	122	10.3	55.8	3.6	4.53	4.8	1.47	150.89	43
161	1	65	6.16366	0	1	1	28.5156	184	93	4.9	189	210	11.4	38.52	4.4	4.39	4.8	1.47	24.6	44
162	0	85	0.53	1	1	0	22.4323	123	66	3	159	143	9	32.52	4.6	5.74	4.5	1.36	217.93	65
163	1	48	19.9695	0	0	0	25.3934	156	96	4.6	180	183	11.5	15.35	7.6	4.42	3.3	1.42	145.66	48
164	1	72	3.81	0	0	0	17.9282	100	57	3.9	163	124	9.6	30.43	7.8	4.39	7.7	1.39	156.54	46
165	0	70	3.50347	0	1	0	15.8169	155	73	3.7	60	152	9	16.18	8.7	5.05	4.7	2.03	96.67	61
166	0	84	4.35784	0	0	0	22.5069	160	77	3.9	200	44	10	18.75	17.1	4.47	3.8	1.9	169.12	50
167	0	68	12.4466	0	0	0	22.6667	160	80	4.5	250	129	10.1	60.96	2.6	4.44	4.9	1.77	48.03	43
168	1	74	5.55	1	0	1	20.9042	170	90	4.2	174	110	11.8	25.91	3.5	5.06	5.2	1.43	422.39	50
169	0	59	1.71706	0	1	0	20.7031	121	74	4.8	165	112	10.8	40.25	3.9	4.27	7.1	1.41	160.06	46
170	0	78	1.56	0	1	0	24.7666	151	66	3.6	165	108	9.9	24.62	4	4.22	3.2	1.29	51.58	65
171	0	75	1.15	1	1	0	28.8889	123	40	3.9	239	240	10.9	29.79	5.3	4.36	4.2	1.32	74.8	46
172	1	64	0.59362	0	1	0	17.0068	141	70	3.9	210	137	8.8	43.81	6	4.68	4.2	0.75	36.57	55
173	1	58	2.79889	1	1	0	19.0311	156	83	4.1	227	112	11.7	20.8	7.1	4.24	4.4	1.26	303.89	53
174	0	60	9.00971	0	0	0	20.3125	164	84	4.7	243	127	9.6	40	12.3	5.14	5.5	1.47	50.07	56
175	1	52	9.8613	0	0	0	22.9481	189	103	4.5	175	161	11	46.52	1.8	5.23	5.2	1.5	141.59	43
176	1	75	7.90014	1	0	0	21.1927	203	107	4.1	206	230	11.2	38.59	3.1	4.65	5.2	1.77	36.67	61
177	0	65	16.577	0	1	0	24.4444	91	50	3.6	185	119	8	40.52	4	5.12	3.9	1.89	245.59	59
178	0	46	11.4369	0	0	0	22.0604	147	79	3.9	167	162	10.3	42.86	4.8	4.76	4.7	1.68	172.63	42
179	1	57	13.853	0	0	0	25.7276	188	111	4.3	242	191	10.5	55.15	4.9	4.55	5.6	1.53	42.29	60
180	0	58	12.4716	0	0	0	21.5045	96	58	4	227	73	9.3	25.93	5.2	4.73	5.1	1.66	86.05	42
181	1	71	10.0111	0	1	0	26.0617	190	68	3.9	148	108	10.6	47.83	2.3	4.38	5.7	1.53	105.04	51
182	0	55	5.0208	0	1	0	31.2452	111	65	3.7	194	161	10.9	36.47	3.5	5.03	5.8	1.45	24.74	51
183	1	48	1.43412	0	1	0	20.7612	213	96	4.1	266	82	10.3	18.63	4.1	4.26	8.4	1.13	83.35	44
184	1	86	2.77	0	0	0	23.4375	143	83	4	96	73	9.6	32.44	4.3	4.75	5.5	1.14	286.2	69
185	0	85	4.88	0	0	NULL	NULL	110	52	4.1	172	49	9.9	35.09	5	5.01	4.2	1.35	55.76	61
186	1	72	7.7337	0	1	0	27.3356	180	82	3.9	167	167	10.1	26.98	5	4.64	5.3	1.66	27.33	52
187	0	59	2.52	0	1	NULL	26.2985	140	80	3.9	168	67	9.3	33.19	28.1	6.44	3.2	1.65	50.43	47
188	0	48	6.87101	0	0	0	22.2137	162	91	4.4	233	127	9.1	26.32	2.2	4.67	6	1.79	173.65	40
189	0	84	7.25104	0	0	0	20.3954	123	64	4.3	163	147	11.5	57.67	2.6	4.98	3.6	1.62	89.48	49
190	0	53	16.4327	0	0	0	19.8791	153	89	4.5	190	101	11	51.23	2.6	4.52	5.2	1.72	39.17	47
191	0	53	4.74896	0	0	1	18.026	172	89	4.3	178	49	10.7	49.61	2.8	5.28	6.9	2.24	13.97	47
192	0	82	2.77393	0	1	0	20.3125	161	66	4.2	172	221	10.2	28.36	3.3	5.08	6	1.77	22.96	46
193	1	52	12.0166	0	0	1	22.8624	158	90	4.4	149	204	9.3	42.98	4.8	4.67	4.3	1.77	161.91	45
194	1	79	4.79057	1	0	1	21.7993	114	59	4.2	126	101	10.6	32.97	5.5	4.19	4.4	1.44	82.8	54
195	1	65	1.21	1	1	0	26.6518	132	54	3.9	170	154	11.9	30.63	6.3	4.32	3.9	1.23	101.13	52
196	1	74	5.97	0	0	0	22.9421	160	90	4.1	183	88	10.5	30.54	8	4.38	3.5	1.44	215.46	52
197	1	80	7.61997	0	0	1	26.1719	114	68	3.4	158	121	10.4	26.61	9.4	4.49	5.5	1.65	136.01	52
198	0	88	4.24411	0	1	0	19.9219	79	36	3.3	185	132	10.5	29.9	1.1	3.78	6	1.82	93.94	63
199	1	71	2.3301	1	1	1	26.5731	156	75	4.1	140	151	9.8	70.26	2.3	3.99	4.2	1.27	77.86	48
200	1	74	4.86269	0	0	1	18.75	132	81	4.4	225	52	10	27.4	2.8	4.29	5.2	1.61	17.16	45
201	1	71	1.66	1	1	0	24.1115	151	70	3.7	218	126	11	27.35	3.8	4.84	5.4	1.31	44.24	49
202	1	34	1.98	0	1	0	34.6268	116	28	3.7	158	140	12	30.36	3.9	4.26	6.1	0.98	372.4	46
203	1	49	2.85714	0	1	1	19.5918	181	97	4.2	163	390	11.7	24.06	4.4	3.9	4.1	1.6	107.66	48
204	0	78	1.79	0	0	0	28.6917	127	70	3.8	162	97	10.7	28.87	5.4	4.58	6.4	1.79	361.41	57
205	1	57	10.5548	1	0	0	21.9525	216	119	4.2	199	77	12.5	36.04	6	4.75	3.2	1.29	156.97	58
206	0	66	12.932	0	0	0	25.5588	156	76	4.1	164	64	10.2	23.16	6.5	4.14	7	1.5	58.33	54
207	1	69	2.15	1	1	0	29.1363	130	80	3.7	288	315	10.6	25.35	13.5	4.83	4.8	1.52	8.54	50
208	1	77	8.62968	0	0	1	20.4152	129	88	4.4	239	229	11.8	18.18	19.6	4.69	6.5	1.61	354.07	47
209	1	65	1.55	1	1	0	29.1573	138	73	3.9	121	108	9.6	14.02	2.5	4.72	4.1	1.24	50.99	50
210	0	67	2.14424	0	1	0	28.4444	118	53	3.9	185	103	9.5	23.31	3	4.5	5.5	1.72	221.93	59
211	0	50	8.7018	0	0	0	19.5965	154	80	4.2	264	163	5.9	33.61	3.1	3.22	4.8	1.42	409.19	53
212	0	70	8.40499	0	0	0	19.1406	163	72	4.4	257	95	9	34.65	1	5.6	7.6	1.59	280.48	53
213	1	66	9.59223	0	0	0	19.3625	165	75	4.5	245	95	11.3	32.57	1.4	3.57	5	1.59	112.64	46
214	1	67	2.73	1	1	0	20.4294	178	59	4.3	231	72	10.2	15.75	3.5	5.49	4.6	1.39	602.67	50
215	0	84	1.01	0	0	0	24.2215	137	58	4	247	305	12.6	30.65	5.4	4.65	7.2	1.17	370.39	40
216	1	51	7.00139	0	0	0	21.9671	194	114	4.3	195	43	10.3	38.39	5.6	4.21	5.3	1.82	82.16	42
217	0	57	2.58252	0	1	0	20.8117	124	62	4.5	153	137	10	29.13	6.1	4.77	6.5	1.72	280.42	45
218	0	68	8.24688	1	0	0	19.91	156	59	4.1	173	91	9.6	24.26	6.4	4.26	5.6	1.85	59.59	49
219	0	62	3.44799	0	0	0	19.5312	123	76	4.5	234	75	9.2	32.8	7.3	4.68	6.3	1.63	310.47	50
220	0	75	0.801664	1	1	0	22.6562	161	80	4.6	175	177	10.4	48.65	7.4	4.41	5	1.45	189.86	50
221	1	76	15.4785	0	1	0	16.955	51	36	4.1	187	101	9	40.22	7.7	4.32	5.6	1.88	249.32	54
222	0	68	1.80583	0	1	0	29.3333	149	69	4.7	293	194	11	28.05	13.4	4.56	3.9	1.52	86.19	52
223	0	74	15.8308	1	0	0	23.7253	98	56	3.9	126	129	6.9	17.77	18.9	4.64	6.2	1.72	624.96	61
224	1	56	11.6616	0	0	1	29.737	167	97	4.5	175	266	11.9	48.43	27.7	4.77	4.4	1.64	81.08	45
225	1	34	9.20111	0	0	0	29.0612	138	67	4.8	161	235	11	29.13	1.2	4.38	3.8	1.51	109.76	47
226	0	84	10.8017	1	0	0	17.5781	148	88	3.2	165	201	9.5	25.19	2.9	4.41	7.4	2.03	208.89	61
227	0	59	0.951456	1	0	0	16.7969	192	100	4.1	139	38	9.8	16.3	3.5	5.39	4.9	2.16	60.57	50
228	1	59	2.87656	1	1	1	24.8163	176	93	4.5	158	94	10.5	41.03	4.8	3.94	6.2	1.47	57.1	53
229	0	65	2.47	0	1	0	29.5525	114	70	3.8	188	190	9	22.27	5.6	5.3	5.1	1.41	348.96	55
230	0	68	10.0915	0	1	0	21.3593	226	99	4.2	215	171	9.7	29.79	7	4.64	2.1	1.91	36.28	61
231	1	83	9.96394	0	0	0	24.1415	132	71	4.2	190	87	10.8	49.24	10.5	4.28	4.1	1.77	51.94	45
232	1	67	1.8613	0	1	0	21.5139	142	75	4.7	139	134	10.3	63.13	14	4.84	4.9	1.68	10.56	43
233	1	56	2.61	1	1	1	30.0215	141	83	4.1	145	192	9.7	22.22	17.7	4.29	6.8	1.17	46.1	49
234	0	46	23.2677	0	0	0	20.1348	166	96	4	140	37	10.3	27.33	19.2	4.84	3.8	2	172.66	45
235	0	46	2.21359	0	1	0	40.7908	192	83	3.8	154	172	8.1	28.11	3.3	3.58	6.8	1.56	306.05	60
236	1	70	2.33	0	0	0	22.2656	150	100	4	203	61	11.7	33.77	4	4.08	5.8	1.27	213.91	48
237	1	79	1.99	0	1	0	30.8594	162	44	3.8	121	392	10.2	76.78	4	4.11	5.1	1.3	146.23	47
238	1	74	4.86546	1	0	0	21.4533	126	77	4.1	201	426	10.5	30.66	4.5	4.4	5.2	1.7	140.7	41
239	1	49	4.59639	0	1	1	22.7204	217	109	4.8	159	64	9.4	48.16	8	4.21	5.5	1.48	91.04	51
240	0	64	3.26768	0	0	0	31.4318	147	81	4.2	178	105	9.8	54.19	14.4	4.22	3.9	1.94	63.9	42
241	0	65	1.84466	0	0	0	24.974	167	79	4.4	229	182	11.3	33.79	3.8	5	3.3	1.76	31.29	41
242	1	53	3.71706	0	0	0	22.7583	174	83	4.7	162	67	11.9	48.31	4.5	4.53	8	1.45	153.66	65
243	1	77	6.07212	0	1	0	27.6817	54	37	3.2	159	89	9.2	26.23	5.4	4.6	3	1.74	62.97	51
244	1	42	12.9015	1	0	0	22.5981	175	103	4.5	155	74	14.3	46.89	5.6	4.82	6.1	1.53	83.8	40
245	0	73	1.68655	1	1	0	22.2656	171	80	3.9	186	92	9.6	31.58	19.9	4.51	5.5	1.86	62.53	53
246	1	56	5.16505	0	1	1	24.5351	223	115	4.8	134	110	12.4	58.78	20	4.51	6.3	1.43	36.83	42
247	1	48	0.9681	0	0	0	19.9573	126	69	3.7	109	33	11.1	66.88	2.8	4.33	2	1.27	64.34	48
248	0	72	2.6	1	1	0	27.4714	130	80	3.8	153	224	10.5	34.44	5.7	4.29	4.8	1.48	105.9	56
249	1	67	7.01803	0	1	0	23.939	95	61	4.3	200	133	12.6	17.77	5.9	4.86	4.4	1.58	146.44	64
250	1	44	3.27601	0	0	0	25.9516	193	99	4.9	175	163	11.1	21.98	6.5	5.19	7.1	1.56	339.77	52
251	1	83	1.24549	0	0	1	25.3444	139	73	3.8	184	138	10.1	11.45	3.6	3.89	4	1.17	213.77	53
252	0	70	9.13	0	1	0	29.3413	169	51	3.8	160	108	11.6	42.73	4.1	4.56	5.4	1.48	97.76	48
253	1	73	3.21221	0	1	0	22.1453	82	48	4.2	167	98	10.6	53.59	4.1	4.57	4.7	1.45	11.68	47
254	0	39	1.93	0	0	1	27.1203	132	82	4.5	252	105	11.3	33.01	6.5	4.59	6.2	1.33	199.5	45
255	0	76	2.24	0	0	0	23.7253	120	45	3.4	116	162	9.4	32.13	10.6	4.11	4.5	1.63	126.81	53
256	1	75	4.23578	0	0	0	22.231	157	83	4.5	106	166	11.2	52.88	11.6	4.22	4.7	1.5	108.86	52
257	0	63	5.27878	0	1	0	29.3333	146	75	4.1	174	125	9.9	17.82	14.6	5.47	4.3	1.69	20.44	60
258	0	82	1.95562	0	1	0	21.7778	90	64	3.5	175	190	10.4	29.85	15.4	4.9	3.4	1.76	251.57	57
259	0	57	5.75312	0	0	0	17.1875	206	92	4.7	187	122	10.5	25.82	1.7	5.06	4.2	1.98	176.39	49
260	1	61	2.02	0	1	0	23.7253	159	82	3.9	222	156	11.3	35.66	4	4.49	6.1	1.39	225.57	43
261	1	52	8.89	1	1	0	20.3125	176	96	3.9	147	168	13.3	36.43	5.3	5.06	4.5	1.32	65.75	46
262	1	79	11.1567	0	0	1	25.3902	143	67	4.2	182	113	10.6	35.11	5.4	5.27	4.4	1.58	48.4	47
263	1	47	5.29542	1	1	1	25.1429	199	99	4	212	229	10.9	21.89	5.6	4.58	7.8	1.47	40.94	43
264	0	57	1.69	1	1	0	25.5588	140	68	3.9	205	72	9.7	28.03	6.5	4.4	8.9	1.22	228.22	65
265	1	63	5.13	1	1	0	27.0169	110	68	4.1	196	146	11.9	44.22	6.7	4.93	9.2	1.14	714.02	43
266	0	86	8.99861	0	0	0	26.0226	87	73	4.1	160	136	10.3	33.33	6.9	4.25	5.5	2.06	194.64	57
267	1	52	5.11789	0	1	0	30.1038	136	71	4.7	164	92	9	39.2	8.9	4.21	7	1.41	119.16	53
268	1	56	4.93481	1	1	0	23.1834	88	47	4.3	178	114	10.1	23.73	9.3	4.06	5.7	1.42	95.05	61
269	1	75	11.448	1	1	0	25.3906	171	81	4.3	220	58	13.2	31.68	9.9	4.86	5.3	1.54	308	58
270	0	43	12.663	1	0	0	23.3091	109	63	4.1	139	111	12.1	56.13	13	4.92	7.2	1.74	259.07	41
271	0	73	14.7351	0	1	0	17.9688	113	84	3.9	112	142	9.6	43.65	19.1	4.79	3.2	1.72	28.55	56
272	1	54	0.554785	1	0	1	24.8016	168	93	4.1	167	58	10.4	35.19	1.8	5.22	4.5	1.32	48.06	50
273	1	72	1.62	1	1	1	25.0995	164	72	3.9	131	201	10.5	32.3	2.5	4.28	4.2	1.41	128.27	42
274	0	65	7.81692	0	0	0	21.4573	198	108	4.5	197	220	10.6	25.74	2.6	4.2	3.9	1.8	102.88	42
275	0	76	3.87795	1	1	0	19.0443	205	92	4.1	218	237	9.8	26.43	4.2	4.24	5.6	1.87	147.8	48
276	1	83	12.0222	0	0	0	20.0692	110	67	3.3	130	64	10.2	24.5	4.7	4.71	3.8	1.46	40.99	69
277	0	80	14.2913	0	0	0	23.2335	59	44	4.3	169	116	9.8	31.67	5	5.55	4.6	1.61	151.48	54
278	0	46	16.0583	0	0	0	25.204	169	89	4.2	128	555	10.6	33.09	5	4.98	7	1.58	59.5	40
279	0	54	6.84882	0	1	0	27.0051	162	90	4.4	175	132	10.7	37.04	6.8	4.91	4.8	1.46	39.53	49
280	0	59	5.28	0	0	0	28.3771	152	69	4.1	190	198	10.9	20.53	8	4.52	4.4	1.48	264.21	58
281	1	52	4.35506	0	0	0	28.1625	173	95	4.7	148	81	11.6	29	8.1	4.37	3.9	1.31	145.67	57
282	1	57	2.15811	0	1	1	18.7328	129	85	3.9	176	111	8.199	25.33	9.4	4.57	5.6	1.41	54.27	56
283	1	82	13.8114	1	0	0	22.0386	149	95	4.1	146	246	11.1	45.83	2.4	4.17	5.3	1.63	123.69	62
284	1	62	12.3301	0	0	0	22.9481	185	86	4.4	156	70	11.2	50.94	4	4.95	5.6	1.62	176.58	45
285	1	42	3.12	1	1	0	21.3276	122	69	4.1	132	50	15.5	19.4	5.4	2.88	6.4	1.52	397.8	47
286	0	86	7.85576	0	0	0	15.5556	138	67	3.9	222	268	10.2	61.9	7.7	4.47	6.1	NULL	112.51	50
287	1	60	14.061	1	0	0	19.487	195	104	3.9	118	98	9.3	31.21	8.6	4.64	6.7	1.76	172.61	47
288	1	46	12.0638	0	0	1	21.7994	181	86	4.1	180	76	9.4	31.92	13	5.61	4.8	1.67	207.26	51
289	1	73	2.29958	0	1	1	24.6097	103	59	4.1	223	143	12	50.77	1	4.65	4.9	1.54	84.17	64
290	1	44	5.5423	1	0	1	34.9388	115	87	4.4	183	546	13.1	40.91	1.6	4.26	7.6	1.11	475.44	46
291	1	56	8.93759	0	0	0	19.0311	207	101	4.3	174	45	9.2	26.18	3.6	4.64	7.4	1.38	47.67	50
292	0	65	15.2705	0	1	0	20.8889	141	78	4.2	179	354	11.8	72.41	10.3	4.62	2.6	1.76	19.15	38
293	0	64	10.8988	0	0	0	25	139	74	4.4	184	70	10	34.88	11.1	5.46	5.7	1.48	386.36	69
294	0	61	2.94313	0	0	0	17.6048	145	84	4.2	152	64	10.1	81.38	1.4	4.87	4.6	2.14	74.26	43
295	1	78	6.43551	0	1	0	20.202	91	67	3.8	191	162	8.9	27.97	3.1	4.95	3.5	1.62	78.32	47
296	0	61	1.48	0	1	0	27.4756	155	74	3.9	198	327	10.3	30.45	3.7	4.54	4.6	1.29	110.12	45
297	0	82	8.08044	0	1	0	21.8787	97	49	3.8	139	119	11.3	49.39	4.1	5.01	4.9	1.64	46.94	48
298	0	49	11.706	0	0	0	19.1467	195	102	4.5	235	87	10.6	32.51	7.5	5.36	5.9	1.72	100.24	50
299	0	61	8.1276	0	0	0	26.2222	161	86	4.7	162	159	9.5	23.53	26.9	5.3	6.4	1.9	436.57	60
300	0	62	4.8	1	1	0	28.1479	147	64	3	177	291	10.1	32.98	2.5	5.59	3.4	1.34	73.31	57
301	1	40	1.98613	0	1	1	19.7232	142	84	4.4	199	252	10.1	26.54	2.8	4.94	3.8	1.66	146.43	43
302	0	87	8.8405	0	1	0	31.1634	99	61	3.3	175	150	8.1	17.72	2.9	4.97	3.2	1.58	35.8	68
303	0	66	4.3	0	0	0	25.8761	140	80	4.4	180	73	10.6	57.3	5.1	4.19	6.5	2.09	196.42	55
304	1	61	18.6019	0	0	0	19.8347	112	61	4	126	64	10.5	34.42	5.6	3.84	4.8	1.59	106.76	47
305	1	29	4.93759	0	1	0	30.7958	179	105	4.7	164	275	16.5	48.69	5.9	3.94	4.7	1.58	43.81	40
306	0	72	2.22	0	0	1	27.1816	157	76	4.4	236	280	9.9	36.73	6.2	4.78	6.6	1.37	596.98	55
307	0	87	1.84	0	0	0	20	126	76	3.3	262	222	9.6	49.44	2.5	5.16	3	1.85	10.79	65
308	1	74	3.52288	0	0	0	19.052	222	101	4.3	173	43	10.4	43.71	3.4	4.54	3.3	1.39	54.24	49
309	1	52	2.15	0	1	0	19.3772	125	75	3.8	201	146	13.6	30.13	12.2	4.37	5	1.52	612.23	55
310	1	62	8.38003	0	1	0	23.0681	192	100	4.3	381	109	12	29.83	17.3	4.17	7.6	1.33	73.1	61
311	0	57	1.26768	0	1	0	24.974	30	24	4	193	125	10.3	12.16	1.1	4.8	4.7	1.37	106.72	35
312	0	52	5.90014	0	0	0	16.4237	241	116	4.3	190	37	10.8	20.78	2	4.4	6.3	1.86	168.88	66
313	1	47	0.937587	0	0	1	21.8724	195	89	4.6	160	231	10.7	19.6	3.1	4.63	4.4	1.54	23.56	49
314	1	53	3.7448	1	1	0	29.7576	156	78	4	142	164	13	34.98	4	5.32	3.9	1.25	7.98	53
315	1	34	8.73786	0	0	0	21.7865	168	95	4.9	160	66	11.1	46.86	6.4	3.71	6.1	1.57	161.64	49
316	0	50	9.69764	0	0	0	28.125	129	78	4.6	273	220	9.9	38.24	8.6	3.64	5.5	1.69	94.16	52
317	0	48	13.9334	0	0	0	21.6713	67	43	3.9	159	328	8.7	18.22	11.9	4.65	5.8	1.36	322.45	48
318	1	71	8.23024	0	0	1	27.3356	99	54	4.4	183	109	9.2	38.35	2.5	4.68	5.8	1.54	307.54	44
319	1	49	0.785021	0	1	1	21.4533	139	88	4.6	184	132	9.6	32.14	3.4	4.41	4.5	1.59	51.54	43
320	1	27	4.2552	0	1	0	27.9421	151	88	4.6	102	114	10.9	38.38	5.4	4.42	3.5	1.52	77.73	47
321	1	76	1.69	0	1	0	21.2084	185	93	3.7	164	97	12.2	25.33	5.8	4.1	4.5	1.46	277.77	56
322	0	65	2.43	1	0	0	20.0877	160	90	3.7	192	139	10.4	13.31	8.3	5.42	5.8	1.52	13.14	48
323	1	65	2.7129	0	1	0	27.2392	185	86	4	145	118	12.9	30.08	9	4.36	4.2	1.42	182.38	49
324	0	70	6.34951	0	0	0	24.6094	154	73	4.3	274	176	10.1	40.55	9.3	4.63	4.4	1.54	218.36	48
325	0	74	16.9515	0	1	0	18.75	150	67	4.2	197	168	10.4	27.88	3.3	4.66	3.1	1.72	187.35	46
326	0	72	4.10541	0	1	0	22.6562	91	54	3.5	110	85	9.4	42.59	3.7	5.13	4.9	1.94	34.94	53
327	0	82	5.28988	0	0	0	14.0202	177	84	4.6	197	55	10.3	17.54	2.5	4.88	4.1	2	65.65	53
328	0	51	8.85437	0	1	0	19.4771	105	69	4	242	112	10.1	28.49	3.8	4.74	6.2	1.92	175.67	61
329	0	78	8.49098	1	1	0	16.6493	55	45	4	204	131	11.4	40.1	5.7	4.75	4.8	2.14	30.51	58
330	1	62	6.35506	0	1	0	26.9598	178	95	4.2	158	150	10.2	42.4	12.2	5.25	3.8	1.54	49.68	52
331	1	46	7.88904	0	0	0	21.1073	162	86	3.9	156	318	8.8	92.82	2.5	4.28	3.9	1.49	134.21	44
332	0	56	5.95562	0	0	0	21.3333	149	70	4.5	173	77	10.1	22.39	3.6	4.77	5.4	1.97	250.42	50
333	0	58	15.9556	0	0	0	25.4375	102	63	4	147	105	9.8	33	5.9	5.04	4.4	1.6	246.79	51
334	0	63	12.0166	0	0	0	31.5556	169	76	3.8	231	183	9.7	22.22	8.7	4.54	6.4	1.58	76.01	59
335	1	70	12.3856	1	0	1	22.3757	189	88	4.7	129	70	10.9	37.57	11.3	4.15	4.2	1.44	63.72	53
336	1	74	4.64632	1	1	0	24.5675	150	72	3.8	145	71	10.9	36.94	24.6	4.87	4.4	1.28	16.16	47
337	1	59	1.32871	0	1	0	25.5937	191	93	4.5	119	99	11.2	22.33	1	4.07	5.7	1.11	301.6	40
338	1	76	3.78086	0	1	0	21.7784	156	73	3.6	108	53	9.8	61.25	2.3	4.22	3.7	1.59	48.17	49
339	0	72	2.3	1	0	0	26.1249	152	46	4	128	67	9.6	44.5	4.2	6.08	6.1	1.31	755.56	56
340	1	57	2.32178	0	1	0	34.8502	141	74	4.5	109	159	8.7	37.6	4.6	4.8	6.8	1.3	197.52	54
341	0	61	6.7767	1	1	0	26.7532	161	85	4.2	212	206	8.1	15.74	6.6	4.55	3.9	1.9	73.26	52
342	1	73	12.3384	0	0	0	27.2173	141	78	4.3	213	91	12	35.29	6.8	4.27	5.9	1.66	247.14	46
343	0	65	11.1706	0	0	0	26.0375	193	105	4.4	196	104	11	38.76	8.4	5.01	4.7	1.52	49.21	55
344	0	72	1.21	0	0	0	23.9257	147	74	3.6	149	66	11.1	32.78	3	4.37	4.2	1.68	87.93	50
345	1	53	16.8682	1	0	1	23.6652	108	61	3.9	154	121	12.4	36.59	4	5.96	4.7	1.42	142.03	41
346	0	61	15.2094	0	0	0	24.4444	112	62	4.7	238	372	9.6	29	21.6	4.84	5.6	1.78	234.2	51
347	1	78	16.3911	1	0	0	27.9904	143	77	4	106	84	10.4	42.25	3.1	4.61	4.4	1.35	99.15	56
348	0	65	4.81276	0	0	0	25.6369	116	71	4.1	159	355	10.9	45.3	5.9	4.25	4.8	1.79	82.78	48
349	0	63	10.2441	1	0	0	23.74	180	104	4.1	255	125	10	28	12.1	4.99	4	2.05	190.76	61
350	1	71	13.57	0	0	0	19.0677	177	82	4.8	214	48	10.4	48.71	13	4.47	6	1.87	82.46	55
351	0	58	5.22	1	0	0	23.1473	139	82	4.1	239	270	10.6	33.91	15.2	4.84	4.2	1.52	54.88	38
352	0	79	6.79612	1	1	0	24.2382	138	76	4.1	129	186	10.1	26.09	16	4.49	3	1.78	65.46	55
353	1	58	0.762829	0	1	1	25.3155	156	74	4.3	225	187	10.1	32.42	2.3	4.19	3.7	1.57	114.34	43
354	1	74	1.74	1	0	0	26.5625	143	68	3.8	180	113	9.4	9.06	4.2	4.88	4	1.28	122.01	42
355	0	74	0.58	0	0	0	21.6441	120	80	4	170	116	11.1	38.1	5.2	5.44	6.2	1.64	309.27	49
356	0	72	3.65603	1	1	0	24.8358	43	32	4.2	215	171	11.4	36.65	10.5	4.7	4.7	1.76	19.91	54
357	0	60	8.60472	0	0	0	19.8178	144	65	4.5	164	344	11.7	62.62	11	4.72	5.6	2.04	99.46	47
358	1	69	12.4438	0	0	1	19.0311	171	87	3.9	148	53	9.9	42.64	14.7	4.76	3.5	1.76	51.45	52
359	1	71	5.95562	1	0	1	18.6453	124	80	4	163	282	9.8	39.15	1.9	4.64	4.3	1.68	38.53	48
360	0	59	5.27601	1	1	0	34.1059	246	110	4.3	246	447	11.1	18.44	10.4	4.75	4.8	1.51	55.75	63
361	1	61	7.33426	0	0	1	31.6158	162	97	3.5	186	283	8.6	17.63	16.3	4.7	5.6	1.77	193.44	46
362	1	68	1.70319	1	0	1	20.0288	178	70	4.6	171	63	10.6	18.23	1.8	3.64	3.2	1.43	162.29	52
363	0	73	10.8766	0	0	0	22.8329	129	80	3.6	188	162	8.7	48.8	2.2	4.51	8.7	1.9	160.55	65
364	1	42	8.66574	0	0	0	25.9095	186	110	4.5	172	74	14	73.58	3.9	4.27	5.2	1.93	66.83	44
365	0	62	0.89043	0	1	0	23.0681	52	41	3.8	119	79	9.6	47.47	4.3	5.17	5.2	2.18	1.29	54
366	0	90	3.25	0	0	0	21.7778	119	72	3.7	116	134	11.2	23.64	5.7	4.46	3.9	1.69	191.88	71
367	1	79	21.0513	0	0	0	23.5078	130	72	3.5	178	117	14.9	34.89	7.7	3.66	5.5	1.4	694.03	41
368	1	88	0.762829	0	1	0	20.4152	154	67	3.9	130	126	10.6	56.73	2.1	4.47	5.6	1.64	52.68	56
369	0	61	2.00277	1	1	1	31.25	99	42	4.2	141	164	10.2	32.41	3.9	4.54	5.2	1.55	22.64	56
370	0	68	5.67822	0	0	0	25.3902	157	77	3.9	168	153	10.2	17.14	4	5.37	1.1	1.57	119.81	60
371	1	41	13.9834	0	0	0	23.8751	115	65	4.8	195	215	15.2	60.87	7.9	4.52	5.8	1.29	388.42	39
372	1	82	9.90014	0	0	0	27.1809	212	101	4.3	138	74	10.6	38.03	10.7	5.43	4.8	1.55	287.58	53
373	1	63	14.0333	0	0	0	20.5693	172	77	4.2	134	122	9.6	20.2	2.4	4.11	4.6	1.9	321.32	41
374	0	74	8.18863	0	0	0	20.0288	134	80	4.5	139	67	9.7	37.71	2.9	4.78	4.3	1.85	47.49	57
375	1	55	16.6269	0	0	0	27.4756	152	77	4.1	153	90	11	50.89	3.1	4.87	4.7	1.73	268.82	50
376	0	63	12.7989	1	0	0	18.8271	203	108	4	166	74	9	31.47	4	5.33	4.8	1.84	391.76	55
377	1	42	9.52288	0	0	1	24.2215	134	75	4.4	137	375	11.6	38.72	6.6	4.82	6.4	1.55	283.95	60
378	0	68	5.51456	0	1	0	24.0346	143	75	4.1	161	69	10.8	42.17	8.1	4.71	5.1	1.46	332.72	59
379	0	67	6.10264	1	0	0	24.3496	240	102	4	219	162	9.6	26.41	3.6	5.37	7.9	1.24	251.21	54
380	1	54	0.859917	1	1	1	29.737	125	73	4.3	171	124	10.2	30.17	3.6	4.07	5.4	1.25	77.69	45
381	0	88	1.16505	0	0	0	13.7357	53	43	3.1	145	135	9.2	26.62	5.4	4.37	3.5	NULL	62.93	50
382	0	58	16.1442	0	0	0	20.0288	116	58	4	182	114	10.7	22.35	5.5	5.11	5.2	2.06	655.08	55
383	0	61	13.0374	0	0	0	24.4444	142	90	4.5	180	185	11.3	35.34	6.2	5.16	4.8	2.1	232.9	44
384	1	37	13.8141	0	1	1	23.0469	196	103	3.7	189	164	11	29.41	13.3	4.54	3.1	1.95	115.92	58
385	1	67	9.50069	0	0	0	20.7967	169	78	4.3	163	69	10.1	33.13	1.9	4.36	5.3	1.59	323.48	51
386	0	82	1.52	1	1	0	23.7253	171	65	3.8	242	48	9.7	38.49	3.8	4.47	4.7	1.13	428.52	55
387	1	62	1.16782	0	0	0	23.8281	173	90	4.2	130	145	9.9	50.54	1.2	4.96	3.4	1.45	130.67	55
388	1	83	1.89182	0	0	1	20.7031	111	56	4	119	167	10.8	42.86	2.3	5.22	3.8	1.83	49.98	44
389	0	46	13.1456	0	0	0	21.9138	149	88	4.5	172	112	9.8	25.96	4	3.94	5.7	2.04	163.42	50
390	0	54	15.4757	1	0	0	20.6905	208	91	3.8	191	135	9.3	39.01	4.6	5.5	4.5	2.45	343.1	50
391	0	56	14.2441	0	0	0	20.4444	155	87	4.1	156	63	10.7	32.1	2.7	5.1	6.2	2.08	341.29	43
392	1	58	1.26214	0	1	1	22.7732	147	73	3.8	119	48	8.9	59.43	7.4	3.82	7.3	1.3	87.43	32
393	1	64	6.03329	1	1	1	24.6097	224	92	4.3	193	89	12.5	66.98	26.3	4.49	7	1.35	170	48
394	1	70	0.68516	0	1	0	24.2215	104	49	3.4	115	75	11.2	35.58	1.4	4.56	3.9	1.36	84.79	50
395	0	60	3.25104	1	0	0	26.5625	127	71	3.5	170	96	11	15.54	5.8	4.46	6.9	1.76	385.32	57
396	0	83	2.37	1	1	0	NULL	168	86	3.1	156	107	10.3	50.69	3.2	5.78	2.6	1.83	28.25	64
397	0	84	12.871	0	0	0	20.8889	150	71	4.1	231	338	10.3	39.2	3.6	4.61	5.3	1.85	53.77	55
398	1	56	11.7087	0	0	1	23.3844	203	97	4.3	175	47	11	50.57	7.6	5.03	10	1.8	475.85	49
399	0	56	3.29265	0	0	0	21.0938	125	64	4.6	158	63	10.5	23.77	15.1	4.63	4.7	1.69	70.17	50
400	0	65	10.4411	0	1	0	23.1111	142	74	4.3	248	187	11	24.74	5.8	4.93	4.7	1.77	57.19	43
401	0	70	0.632455	0	1	0	19.563	174	77	4.1	159	175	10.5	30.12	4	3.87	4.7	1.8	233.19	53
402	0	59	1.30374	0	1	0	28.8889	145	55	3.6	89	114	8.4	18.45	7.3	4.63	2.8	1.54	48.85	60
403	0	64	13.0069	1	0	0	19.313	83	59	3.9	161	83	10.5	32.2	10.7	5.32	6.8	1.67	222.08	44
404	0	70	16.7656	0	0	0	29.2969	88	56	3.9	125	194	11.8	14.33	4.8	4.25	4.7	1.54	1242.27	51
405	0	78	12.6852	1	0	0	21.9076	143	78	4	182	88	10.4	26.73	5.1	5.45	5.2	1.81	171.85	50
406	0	47	16.8183	0	0	0	17.6898	106	65	4.5	248	226	10.8	39.13	6.2	4.49	6.4	1.92	480.63	40
407	1	54	7.72816	1	0	0	23.9995	163	95	3.8	223	94	15.8	32.53	7.7	4.63	5.5	1.5	267.92	43
408	0	69	16.7795	0	0	0	22.2656	169	88	4.5	210	66	11.4	20.74	11.6	5.03	6	1.91	701.19	43
409	1	52	1.95007	0	1	1	21.4533	185	82	4.5	148	227	12.4	30.4	6.5	4.46	2.2	1.29	20.89	49
410	0	83	9.27878	1	0	0	28.1943	117	67	4.2	126	68	11.5	37.7	2.6	4.07	5.8	1.73	94.87	49
411	1	20	9.43689	0	0	0	21.7778	107	65	4	158	123	11.7	80.6	4.8	4.71	6.9	1.64	589.4	37
412	0	59	11.8502	1	1	0	26.6749	167	120	3.7	138	195	9.1	25.12	10.5	4.91	4.8	1.6	144.67	55
413	0	58	14.2164	0	0	0	25.7778	140	80	3.6	163	101	12	18.03	10.2	5.31	5.5	1.82	129.71	54
414	0	95	2.31068	1	0	0	25.6837	107	65	3.7	184	62	10.1	29.05	14	4.77	4.7	1.8	67.96	52
415	0	63	8.60194	0	0	0	22.6667	174	81	4.2	161	193	9.8	27.62	16.1	4.63	6.3	1.58	520.26	65
416	0	73	3.20111	0	1	0	27.2932	112	49	4.3	188	243	11.1	35.4	2.2	3.88	6.7	1.41	240.27	56
417	1	69	5.30097	0	0	1	28.2828	164	92	4.6	212	129	11.3	87.76	3.6	4.85	3.7	1.34	79.28	55
418	0	72	16.9598	0	0	0	23.255	129	71	4.1	169	105	10.2	41.71	16.3	5.76	7.6	1.77	449.6	45
419	1	56	15.0596	0	0	1	27.4348	147	84	4.4	142	136	13.7	32.98	3.7	4.23	7.1	1.57	244.03	52
420	1	54	10.3883	0	0	0	23.3377	166	101	4.7	200	178	11.1	33.64	5.1	5.08	6	1.65	183.03	45
421	1	75	3.70874	0	1	0	20.3125	166	69	4.6	118	96	9.2	46.85	6.7	5.04	3.9	1.64	280.64	64
422	1	52	6.56865	0	1	1	22.7732	106	68	3.9	198	201	10.7	47.33	15.1	4.55	4.8	1.71	29.66	60
423	0	62	12.3773	1	0	0	22.2222	168	102	4	148	116	9.6	34.6	22.1	4.62	4.4	1.98	36.65	48
424	0	72	0.91	0	1	0	27.6304	130	80	4	138	73	10.7	35.9	3.1	5.13	4.6	1.39	767.38	53
425	0	75	13.7809	1	0	0	23.0469	157	78	4.4	154	128	9.7	69.04	8.1	5.25	5.3	1.78	322.58	59
426	1	70	12.9098	0	0	1	20.0692	188	83	4.2	135	119	9.6	44.55	12.7	5.62	3.8	1.8	196.46	53
427	0	58	15.3897	1	0	0	22.8928	164	74	3.4	212	155	7.6	14.72	17.5	5.25	6.7	NULL	271.23	60
428	1	61	10.724	0	0	0	24.0055	169	90	4.9	227	352	13	33.33	4	4.91	4.8	1.74	208.33	51
429	0	52	10.86	0	0	1	19.5556	127	73	4.1	167	272	9.9	75.1	7.2	4.13	2.7	1.69	43.38	59
430	1	38	4.74064	0	1	1	36.2505	106	68	3.3	90	46	8.2	62.28	10.6	4.94	2.1	NULL	39.01	39
431	1	47	9.22607	0	1	1	20.83	162	93	3.6	170	140	10.3	34.36	5.1	4.56	4.8	1.86	43.48	40
432	0	50	13.0374	0	0	0	24.0346	184	109	3.8	166	138	8.4	28.88	5.3	4.47	4.7	1.94	287.63	54
433	0	85	2.08599	1	0	0	28.5156	131	62	3.7	189	92	9.4	50.51	6	4.29	3	1.66	50.94	59
434	0	80	16.0194	0	0	1	17.7778	152	73	3.9	228	169	9.7	33.03	8.7	5.84	4.4	2.04	321.25	50
435	1	44	0.524272	0	0	0	19.8413	204	122	4.3	150	78	10	35.78	3.8	4.92	3.5	1.67	31.21	38
436	1	60	7.96671	1	0	1	23.1084	157	85	4.6	176	82	16.9	28.89	4.7	4.67	8.9	1.58	228.7	50
437	1	74	15.975	1	0	1	25.6896	121	65	4.5	136	308	14.1	67.74	10.9	4.45	3.9	1.3	348.85	48
438	1	51	16.0832	0	0	1	26.398	166	92	4.7	295	950	11.7	28.32	3.4	5.02	4.5	1.59	459.6	42
439	0	63	2.16	0	0	NULL	20.7031	167	88	4	210	62	10.6	23.4	6.5	5.28	6.1	1.53	883.25	55
440	0	51	12.6852	0	0	1	21.7193	140	86	4.1	174	94	9.8	33.15	4	5.12	5.2	1.32	460.89	55
441	1	46	9.45076	0	0	1	24.9135	198	108	4.4	125	150	12.9	23.5	4.6	5.22	6.2	1.55	283.38	52
442	0	72	11.6865	0	0	0	21.4903	214	107	4.2	184	100	11.1	45.65	12.8	5.13	5.1	1.53	258.85	60
443	1	81	12.5132	0	0	1	21.6311	113	78	4.1	128	121	11.2	21.14	5.7	4.55	3.6	1.53	272.97	43
444	1	55	9.61165	0	0	0	22.4913	128	82	4.2	118	109	15.3	39.73	9.7	4.48	5.3	1.45	160.45	36
445	0	67	12.3467	0	0	0	18.75	168	61	4	165	105	10.1	29.7	3.7	4.93	7.4	1.71	433.95	53
446	0	78	8.85992	1	0	0	21.7784	174	85	4.2	256	408	10.6	32.47	3.9	4.08	4.4	1.65	147.69	56
447	0	72	16.9376	0	0	0	15.9788	120	52	4.1	94	116	10.2	43.35	7.1	4.69	7.7	2.13	454.7	43
448	0	53	11.6671	1	0	0	19.3962	183	100	4.6	176	57	10.8	27.44	13.5	4.5	4.3	1.97	63.74	51
449	1	68	1.83079	0	1	0	20.1956	177	77	4.3	162	146	10.5	34.86	1.8	4.81	4.6	1.5	259.98	47
450	0	66	0.871012	0	1	0	26.5625	120	63	4	114	142	10	28.11	2.3	4.43	5	1.66	213.69	46
451	0	69	10.1775	0	1	0	26.7804	108	59	4.1	252	878	8	18.42	9	5.05	5.4	1.93	452.2	54
452	0	48	16.3	0	0	0	19.5556	182	93	4.6	251	64	11.6	27.86	3.4	4.91	6.5	1.96	110.57	64
453	1	39	17.6033	0	0	1	22.8571	167	84	4.3	112	97	8.8	9.86	5.1	4.41	5.4	1.4	957.47	67
454	1	66	10.1026	0	0	0	26.8136	103	66	3.7	233	148	14.2	83.64	10.9	5.32	7.1	1.65	198.96	66
455	1	71	4.51318	0	0	1	21.3382	90	53	3.8	124	45	10.6	28.9	16.1	4.64	6.8	1.47	75.31	54
456	1	67	6.97365	0	1	0	22.4059	96	55	3.3	153	85	9.4	25.85	4.1	4.4	3	1.68	53.08	57
457	1	64	7.76422	0	0	0	18.3655	227	105	4.5	162	53	9.3	17.75	17.5	4.4	4.6	1.39	126.04	59
458	0	67	15.1012	1	0	0	20.2848	184	72	4.5	179	51	10.5	22.64	4.1	4.63	6.7	1.97	348.07	56
459	1	69	3.77254	1	1	1	26.4855	139	78	3.8	155	57	8.2	17.59	5.9	4.47	3.7	1.49	56.14	55
460	0	73	4.98197	0	0	0	28.125	126	51	3.6	176	276	8.9	20.23	8.8	5.03	7.4	1.55	750.04	53
461	1	44	14.9764	0	0	1	18.8092	122	71	4.4	268	91	11.1	24.81	5.5	5.33	6.4	1.62	369.13	43
462	0	77	8.70735	0	1	0	22.0604	112	74	3.7	139	131	10	31.39	4.5	4.13	4	1.58	662.07	52
463	1	58	11.9112	1	0	1	22.0581	139	75	4.2	162	120	9.6	23.65	6.2	5.14	6	1.34	187.2	56
464	0	49	12.6907	0	0	0	18.9181	162	81	3.8	166	68	10	32.42	13.2	5.35	4.1	2.16	455.13	52
465	0	47	14.1553	0	0	0	21.3382	119	77	4.4	196	107	10	34.76	1.1	4.94	6.7	1.76	451.26	33
466	1	52	3.3	0	1	0	25.8264	181	105	4.2	143	235	12.4	43.53	11.9	4.44	3.3	1.28	358.48	51
467	0	55	15.4951	0	0	0	21.4031	84	42	4.2	160	49	9.3	47.14	25.8	6.74	4.1	1.71	NULL	68
468	1	81	8.04161	1	0	0	20.5499	96	62	4.5	154	120	12.5	50	27.5	4.86	3.8	1.74	195.16	53
469	1	47	2.46047	0	1	1	22.5827	224	101	3.2	116	59	7.7	6.8	3.1	4.49	3.9	1.22	63.39	53
470	0	51	9.87517	0	0	0	28.0843	110	58	4.5	228	335	8.7	36.1	37.2	5.16	6.9	1.9	189.3	52
471	0	60	17.1706	0	0	0	16.8802	163	99	4	174	72	11.5	35.62	4.8	5.43	5.5	2.12	454.57	45
472	0	56	13.0319	0	0	0	21.2306	160	88	4.3	172	99	9.9	41.71	4.8	5.01	4.7	1.85	508.92	46
473	1	61	8.77393	0	0	0	25.0995	86	54	4.8	210	334	12.3	29.41	7.9	4.89	5.9	1.58	43.6	47
474	0	66	3.41	1	1	0	31.9922	140	65	3.7	193	557	10.3	35.56	10.3	6.05	2.3	1.19	27.91	66
475	1	45	6.86	0	0	NULL	24.9135	125	80	4.5	128	116	16.2	20	23.9	5.02	7.6	1.29	916.23	45
476	0	58	16.8766	1	0	0	15.8169	222	88	3.8	141	50	9.4	23.68	10.8	5.05	4.1	1.79	181.26	64
477	0	69	8.14979	0	1	0	22.2656	82	51	3	108	143	8.9	34.23	11.5	4.51	5.1	2.23	245.66	44
478	1	85	9.38141	1	0	0	18.0697	190	91	4.1	104	65	9.8	59.24	4.7	4.21	2.6	1.51	187.56	44
479	1	67	5.78363	0	1	0	25.2174	124	63	4.4	216	188	14.7	33.33	8.6	3.84	5.3	1.58	192	54
480	0	60	4.87	1	1	0	19.8765	190	75	4.2	165	87	10.3	27.93	47.6	4.87	6.6	1.2	37.18	46
481	0	68	13.6921	0	1	0	27.268	100	57	3.8	195	94	10.9	38.11	7.2	4.47	3.9	1.79	119.39	60
482	0	50	11.4979	1	0	0	20.8889	58	44	4.6	204	92	9.9	32.01	19.8	5.2	5.6	2.05	274.2	54
483	0	85	0.83	1	1	0	30.6667	147	96	2.8	122	108	11.2	47.39	2.7	4.5	7	1.36	77.05	56
484	0	74	9.24549	0	0	0	24.1965	121	67	4	213	123	11.1	25.12	9.6	4.59	6.2	1.65	193.93	51
485	0	69	13.4951	0	0	0	20.8117	137	76	4.1	178	114	10.3	36.73	15.8	4.61	5.4	1.87	315.94	62
486	0	55	2.89043	1	1	0	22.4813	85	60	3.3	239	339	10.6	17	6.1	4.45	2.3	1.81	79.86	47
487	0	66	12.6491	0	0	0	24.3496	192	86	4.5	186	73	11.2	48.87	7	5.09	4.9	1.8	440.67	57
488	0	58	11.104	0	0	0	27.2392	121	64	4.5	130	138	11	25.96	45.7	4.54	6.1	1.56	184.7	46
489	1	38	13.1512	0	0	0	19.4444	168	91	4.6	152	52	10.8	63.91	5	4.48	6.5	1.57	512.2	47
490	0	48	11.3426	0	0	0	21.7778	175	99	4	183	52	9.7	41.97	7.1	5.02	6.6	2.29	223.77	44
491	1	53	7.40083	1	0	1	24.2215	126	75	4.5	195	118	9.9	51.05	12.2	4.66	5.1	1.48	732.39	58
492	0	72	16.9598	0	0	0	22.1893	139	52	4.1	145	369	10.7	43.24	12.5	5.22	5.3	1.83	697.03	58
493	0	75	12.7046	0	0	0	17.5781	98	65	3.9	152	183	12	50.22	17.9	4.82	3.6	1.91	153.12	53
494	1	52	6.05825	0	0	0	22.0386	163	88	4.2	128	59	6.8	34.8	8.3	4.53	6.4	1.46	76.34	49
495	0	44	1.56449	0	0	0	26.7094	122	57	4.1	144	118	9.6	24.05	1.3	4.1	4.9	1.5	433.85	39
496	0	75	15.4369	0	0	0	20.9321	97	61	4.4	152	185	9.9	41.29	2.9	5.53	4.1	1.95	348.77	46
497	0	50	7.71706	0	0	0	2.22222	151	83	4.2	218	60	9	25.26	12.5	5.08	8.3	1.62	377.39	44
498	0	31	9.73093	0	1	0	18.75	134	97	4.6	273	112	10.8	35.38	6.2	4.43	5	2.44	277.14	45
499	1	77	15.7226	0	0	0	16.0037	118	71	4.2	120	64	9.7	22.46	3.8	4.59	7.3	2.05	427.85	44
500	0	71	3.21221	0	0	0	21.4903	141	67	4.1	141	122	10.6	21.43	5.7	4.93	3.5	1.54	329.22	51
501	0	61	12.24	0	1	0	25.9505	170	80	3.8	198	77	10.2	30.65	6	4.8	6.4	1.37	284.45	54
502	0	68	13.0485	0	0	0	23.1247	173	97	4.3	157	91	10.5	48.56	9.2	4.87	6.8	1.99	692.92	61
503	0	63	17.5784	0	0	0	17.8506	152	74	4.3	217	77	14	51.08	11.2	3.97	3.3	1.98	69.03	41
504	0	61	16.5936	1	1	0	29.6427	87	67	4.2	196	233	8.8	19.35	18	5.19	4.9	1.71	329.42	60
505	0	54	7.78086	1	1	0	28.3531	156	98	3.7	79	90	10.6	41.22	5.7	4.76	6.1	1.58	240.2	54
506	0	79	5.90014	0	0	0	18.8776	160	67	3.7	103	63	8.5	38.03	9.8	4.86	2.6	2.01	30.45	65
507	1	48	0.893204	0	0	1	24.8016	170	91	3.2	120	70	8.4	24.04	5.6	4.38	3.1	1.48	109.58	41
508	1	54	1.35922	0	1	1	19.5965	138	78	3.3	133	40	11	39.61	13.9	4.51	1.1	1.3	21.45	40
509	1	83	10.4327	1	0	0	25.8645	139	84	3	107	262	10.3	36.14	4.5	4.91	3	1.51	100.92	63
510	1	54	5.50347	0	0	1	21.4844	198	103	4.3	195	15	9.9	55.68	5.6	4.48	4.6	1.75	233.7	40
511	1	38	10.7101	0	0	0	21.6721	128	71	4.7	152	97	12.2	67.67	4.1	5.19	5.3	1.56	656.34	42
512	0	67	28.7906	1	0	0	20.3125	102	60	4.4	206	205	11.6	39.02	12.6	4.5	3.9	1.92	231.92	48
513	0	71	14.982	0	0	0	21.2306	171	84	4.5	172	104	10.8	51.08	20.6	5.65	6.5	1.56	398.6	63
514	0	73	15.2067	1	1	0	24	151	75	4.2	184	452	10.6	35.75	9	4.31	5	1.66	558.94	65
515	0	55	3.70874	0	0	0	18.026	184	100	4.2	161	96	8.7	25	9.8	4.65	6.8	2.17	551.16	53
516	0	70	12.2913	0	0	0	22.5466	221	91	4.2	163	122	8.8	21.29	34.3	5.35	5.2	1.42	335.48	60
517	0	66	11.2871	0	0	0	23.4952	123	70	3.8	199	73	7.9	36.31	40.1	4.73	3.2	1.71	37	46
518	1	56	15.7809	0	0	0	25.3906	99	63	4.3	170	176	13.9	37.56	6.1	5.67	4.8	1.54	409.54	49
519	1	57	6.59639	0	0	0	21.875	156	97	4.5	250	428	11.1	70.04	10.3	4.85	4.5	1.8	378.3	63
520	0	63	14.4854	0	0	0	16.7969	163	87	4.3	144	96	10.4	42.86	3.6	4.32	3.7	1.87	276.7	49
521	0	73	5.98058	1	0	0	17.5781	39	30	3.6	170	63	10.1	21.14	5.4	5.73	3.3	1.49	98.03	57
522	1	91	4.98752	1	1	0	22.5896	146	79	3.5	158	266	9	87.6	1.1	4.16	4.2	1.55	65.21	51
523	1	62	3.50624	0	0	0	19.9481	155	79	3.8	169	133	11.1	53.07	3.2	4.07	5.3	NULL	299.42	44
524	0	75	13.9584	0	0	0	21.1702	191	84	4.2	183	93	11.1	41.67	3	4.86	5.2	1.86	277.88	44
525	0	48	9.32594	0	0	0	27.7177	131	75	3.9	129	81	8.7	30.99	11.4	5.45	7.9	1.75	474.64	40
526	0	80	8.74896	0	1	0	20	132	74	4.2	175	495	10.7	33.48	6.9	4.95	4.6	1.71	257.95	58
527	1	66	12.9293	0	1	0	24.4352	171	91	4	211	100	10.4	21.2	4	4.62	6	1.5	347.64	63
528	0	61	12.8988	0	0	0	21.0962	143	74	4.4	166	211	9.7	45.03	12.8	5.02	5.7	NULL	294.48	50
529	0	63	13.5479	0	1	1	20	81	25	4.1	170	239	11.5	20	4.4	4.89	6.4	1.8	90.95	47
530	0	45	9.06796	0	0	0	17.4818	136	86	4.1	143	72	10.6	93.27	2	4.45	4.5	1.78	265.97	40
531	0	43	14.9792	0	0	0	23.0469	163	88	4	227	1257	6.9	23.14	4.4	4.06	10.4	1.63	1066.78	43
532	0	71	10.1553	0	0	0	24.841	131	100	4	206	75	10.1	29.74	7.8	5.26	5.8	1.81	252.11	54
533	0	49	8.76006	0	0	0	21.0938	67	35	4	142	106	9.4	39.2	14.6	5.72	7.1	1.82	1016.78	46
534	1	54	5.64771	0	1	0	24.6094	102	65	3.7	167	86	9.7	22.27	9.4	4.01	5.8	1.48	337.73	65
535	1	41	10.3662	0	0	1	28.0664	187	102	3.3	117	40	7.4	14.43	14.1	5.24	5	1.41	181.17	52
536	0	78	14.1442	0	0	0	22.3543	169	97	4.2	197	72	10.9	31.07	14.6	4.93	6.1	1.78	417.6	60
537	0	50	9.94175	0	0	0	17.7458	137	84	4	211	369	9.1	28.31	4.6	4.5	6.7	1.79	437.89	54
538	0	55	2.88	0	0	0	22.2656	148	72	4.2	160	206	11	32.23	5.1	5.25	3.4	1.4	595.71	59
539	0	60	15.19	0	1	0	21.4844	57	36	3.6	174	146	10.3	43.18	5.5	5.61	4.5	2.24	637.46	50
540	0	71	13.9778	0	0	0	21.4844	171	73	3.8	134	270	10.1	28.75	1.7	5.09	5.3	1.68	919.13	58
541	1	51	16.0333	0	0	0	21.2963	171	76	4	148	60	9.4	30.64	2	5.07	4.4	1.36	996.41	50
542	0	34	15.9806	0	0	0	28.5156	134	79	4.3	197	197	12.3	32.27	7.3	4.93	6.4	1.58	1226.85	48
543	0	57	6.15811	0	1	0	38.2653	158	71	4.1	250	315	11.2	44.17	9.8	4.98	8.6	1.5	964.1	49
544	1	62	13.8835	1	1	1	20.7031	125	59	4.1	109	77	9.1	23.66	9.6	3.69	4.1	1.48	650.97	61
545	1	42	18.2219	0	0	0	21.8871	167	92	4.5	196	77	12.6	21.88	27.4	4.89	7.3	1.63	1011.52	40
546	0	61	13.5645	0	0	0	19.9792	105	77	4.1	223	113	9.6	49.34	4	5.17	6.1	2.16	631.95	48
547	1	45	11.4924	0	0	0	19.3821	197	116	4.8	226	175	10.8	20.48	3.8	4.72	3.3	1.88	1059.26	45
